# Supplementary material for: Spatial Distribution of Immune Cells in Primary and Recurrent Glioblastoma: A Small Case Study
Source: Cancers (Basel). 2023 Jun 20;15(12):3256. doi: 10.3390/cancers15123256 (PMC10297152; doi:10.3390/cancers15123256)
Supplement: Supplementary file 1 [file cancers-15-03256-s001.zip]

Archive with 1 entries (1 files):
- cancers-2425676-supplementary.pdf
